# Supplementary material for: Genome-Wide Characterization and Seasonal–Circadian Expression Analysis of CCT Family Genes in Populus
Source: Genes (Basel). 2026 Mar 20;17(3):346. doi: 10.3390/genes17030346 (PMC13026854; doi:10.3390/genes17030346)
Supplement: Supplementary file 1 [file genes-17-00346-s001.zip]

Archive with 2 entries (2 files):
- supplement_figure.pdf
- Table_S1-7.xlsx
