# Supplementary material for: Genome-Wide Characterization and Seasonal–Circadian Expression Analysis of CCT Family Genes in Populus
Source: Genes (Basel). 2026 Mar 20;17(3):346. doi: 10.3390/genes17030346 (PMC13026854; doi:10.3390/genes17030346)
Supplement: Supplementary file 1 [file genes-17-00346-s001.zip › Table_S1-7.xlsx]

## Sheet: Table S1
Table S1 The detailed information of 49 predicted PtCCTs proteins in Populus
Gene ID	Gene Name	ORF length (bp)	Size (aa)	Molecular weight (MW)	Theoretical pI (PI)	Instability index (II)	Aliphatic index (AI)	Grand average of hydropathicity (GRAVY)
Potri.017G107500.3	PtCO1	1125	374	41141.7	5.32	48.76	63.72	-0.574
Potri.004G108300.6	PtCO2	1110	369	40786.5	5.92	54.1	59.81	-0.66
Potri.T016900.1	PtCO3	1110	369	40786.5	5.92	54.1	59.81	-0.66
Potri.018G013800.1	PtCOL4	1053	350	37956.1	5.48	40.52	65.17	-0.442
Potri.006G173600.1	PtCOL5	1155	384	42245.4	6.36	52.92	64.04	-0.426
Potri.006G267700.1	PtCOL6	1047	348	37760.9	5.94	35.52	68.94	-0.4
Potri.T094400.1	PtCOL7	1143	380	41969	6.02	53.44	68.05	-0.411
Potri.014G170600.1	PtCOL8	1251	416	45232.2	5.04	55.35	59.83	-0.503
Potri.001G323500.2	PtCOL9	1341	446	50184.1	5.15	40.84	61.64	-0.597
Potri.001G061800.1	PtCOL10	1545	514	56453.8	5.78	41.95	61.77	-0.621
Potri.014G134601.1	PtCOL11	948	315	35394.2	5.38	62.44	60.06	-0.764
Potri.002G208100.3	PtCOL12	1098	365	40907.8	5.59	55.39	73.26	-0.547
Potri.002G214500.1	PtCOL13	1251	416	45631.1	5.46	59.59	61.92	-0.48
Potri.002G220732.1	PtCOL14	597	198	21608.3	5.58	52.21	61.62	-0.526
Potri.003G166032.1	PtCOL15	690	229	25756.2	8.97	34.72	62.62	-0.705
Potri.007G121200.2	PtCOL16	1302	433	47104	5.26	47.7	65.57	-0.35
Potri.017G039301.1	PtCOL17	1266	421	45741.6	5.78	51.49	67.43	-0.381
Potri.001G281700.4	PtCMF1	678	225	26101	4.73	49.83	67.96	-0.846
Potri.001G339200.3	PtCMF2	936	311	35974.8	9.22	43.18	66.46	-1.009
Potri.006G075200.4	PtCMF3	1347	448	49862.7	9.03	43.51	60.71	-0.821
Potri.008G120400.3	PtCMF4	1335	444	49263.5	5.6	41.36	69.26	-0.601
Potri.010G125100.1	PtCMF5	1344	447	49059.7	5.14	48.8	65.1	-0.659
Potri.015G054600.1	PtCMF6	1278	425	48250.1	4.99	45.65	62.66	-0.755
Potri.018G142100.1	PtCMF7	1410	469	52477.5	9.07	45.49	57.38	-0.897
Potri.T125800.2	PtCMF8	936	311	35973.9	9.28	41.42	66.46	-1.012
Potri.015G002300.2	PtPRR5-1	2061	686	75764.2	6.45	51.28	68.97	-0.695
Potri.012G005900.2	PtPRR5-2	2079	692	76890.7	6.85	54.39	67.96	-0.758
Potri.008G046200.3	PtPRR7-1	2316	771	84358.6	6.18	46.33	68.52	-0.794
Potri.010G215200.1	PtPRR7-2	2292	763	84107.6	6.16	42.98	71.31	-0.743
Potri.002G179800.1	PtPRR9-1	2085	694	76418.8	6.61	51.79	68.88	-0.685
Potri.014G106000.1	PtPRR9-2	2154	717	79079.8	6.34	56.37	65.87	-0.734
Potri.015G061900.5	PtTOC1	1710	569	63154.6	5.42	55.5	68.03	-0.673
Potri.002G110900.1	PtZIM1	873	290	31465.8	5.93	44.88	62.52	-0.682
Potri.005G152800.1	PtZIM2	867	288	31463.7	5.67	44.14	61.94	-0.698
Potri.010G251600.1	PtZML1	924	307	33369.7	7.8	29.88	48.96	-0.893
Potri.002G110800.1	PtZML2	1083	360	39278.4	4.87	48.49	69.33	-0.702
Potri.005G152500.1	PtZML3	1098	365	39708.2	5.13	43.65	67.84	-0.626
Potri.007G116700.1	PtZML4	1155	384	43220.9	4.9	43.09	58.1	-0.852
Potri.017G042200.2	PtZML5	1152	383	43298	5.11	44.15	59.01	-0.864
Potri.001G101200.1	PtALSM1	1017	338	38192.9	4.96	64.6	57.46	-0.754
Potri.001G136700.1	PtALSM2	825	274	31180.8	4.93	47.87	65.51	-0.644
Potri.001G233600.3	PtALSM3	714	237	26202.9	6.24	61.42	61.35	-0.696
Potri.003G130500.1	PtALSM4	1035	344	38921.5	4.97	60.12	56.45	-0.784
Potri.005G097700.1	PtALSM5	852	283	32444.3	5.68	49.59	57.6	-0.692
Potri.007G066800.1	PtALSM6	891	296	33663.4	5.19	53.65	57.03	-0.67
Potri.008G171500.1	PtALSM7	1269	422	46421	4.74	53.8	68.86	-0.541
Potri.010G066100.2	PtALSM8	1260	419	45877.5	4.51	44.9	65.63	-0.476
Potri.012G014000.1	PtALSM9	855	284	32172.6	5.11	47.56	81.41	-0.525
Potri.015G014000.1	PtALSM10	852	283	32064.5	5.19	54.74	83.82	-0.475

## Sheet: Table S2
Table S2 The informations of 21 pairs of duplication genes.
Gene ID	Gene Name	Gene ID	Gene Name	duplication type	Ka	Ks	Ka/Ks	mya
Potri.006G075200.4	PtCMF3	Potri.018G142100.1	PtCMF7	segmental duplication	0.0846962	0.275229	0.30773	15.1225
Potri.008G120400.3	PtCMF4	Potri.010G125100.1	PtCMF5	segmental duplication	0.0681264	0.233603	0.291634	12.8353
Potri.001G101200.1	PtALSM1	Potri.003G130500.1	PtALSM4	segmental duplication	0.067573	0.226874	0.297843	12.4656
Potri.005G097700.1	PtALSM5	Potri.007G066800.1	PtALSM6	segmental duplication	0.0861945	0.219304	0.393037	12.0497
Potri.008G171500.1	PtALSM7	Potri.010G066100.2	PtALSM8	segmental duplication	0.0990885	0.287663	0.34446	15.8057
Potri.012G014000.1	PtALSM9	Potri.015G014000.1	PtALSM10	segmental duplication	0.0598743	0.206107	0.290502	11.3245
Potri.017G107500.3	PtCO1	Potri.T016900.1	PtCO3	segmental duplication	0.0607508	0.303013	0.200489	16.649
Potri.004G108300.6	PtCO2	Potri.017G107500.3	PtCO1	segmental duplication	0.0607508	0.303013	0.200489	16.649
Potri.001G061800.1	PtCOL10	Potri.003G166032.1	PtCOL15	segmental duplication	0.0758751	0.31079	0.244136	17.0764
Potri.002G208100.3	PtCOL12	Potri.014G134601.1	PtCOL11	segmental duplication	0.092281	0.210084	0.439257	11.5431
Potri.007G121200.2	PtCOL16	Potri.017G039301.1	PtCOL17	segmental duplication	0.065311	0.220628	0.296023	12.1224
Potri.006G267700.1	PtCOL6	Potri.018G013800.1	PtCOL4	segmental duplication	0.0434066	0.36582	0.118656	20.1
Potri.012G005900.2	PtPRR5-2	Potri.015G002300.2	PtPRR5-1	segmental duplication	0.105407	0.253581	0.415672	13.933
Potri.008G046200.3	PtPRR7-1	Potri.010G215200.1	PtPRR7-2	segmental duplication	0.088816	0.225232	0.394332	12.3754
Potri.002G110800.1	PtZML2	Potri.005G152500.1	PtZML3	segmental duplication	0.0678392	0.216919	0.31274	11.9186
Potri.007G116700.1	PtZML4	Potri.017G042200.2	PtZML5	segmental duplication	0.0716354	0.287948	0.248779	15.8213
Potri.008G120400.3	PtCMF4	Potri.015G054600.1	PtCMF6	segmental duplication	0.357614	2.33877	0.152906	128.504
Potri.010G125100.1	PtCMF5	Potri.015G054600.1	PtCMF6	segmental duplication	0.357853	2.1994	0.162705	120.846
Potri.001G061800.1	PtCOL10	Potri.001G323500.2	PtCOL9	segmental duplication	0.43258	1.4994	0.288503	82.3844
Potri.001G323500.2	PtCOL9	Potri.003G166032.1	PtCOL15	segmental duplication	0.487163	1.85495	0.262629	101.92
Potri.002G110800.1	PtZML2	Potri.002G110900.1	PtZIM1	tandem duplication	0.427377	1.82684	0.233943	100.376

## Sheet: Table S3
Table S3 The tissue-specific expression patterns of all PtCCTs genes,
Gene ID	Gene Name	Female_flower (FF)	Male_flower (MF)	Predormant_bud (PB)	Early_dormant_bud (EDB)	Late_dormant_bud (LDB)	Fully_open_bud (FOB)	Leaf_first_fully_expanded (EL)	Leaf_young (YL)	Leaf_immature(IL	Root_tip (RT)	Root (R)	Stem (S)
Potri.017G107500.3	PtCO1	7.499	6.09	7.263	6.381	36.888	35.586	35.132	19.392	14.646	15.56	0.511	9.813
Potri.004G108300.6	PtCO2	0.472	0.224	0.289	0.183	0.289	0.682	1.497	0.91	0.647	1.005	0.011	0.478
Potri.T016900.1	PtCO3	0.527	0.678	0.658	0.312	0.849	1.675	3.593	2.412	1.892	2.055	0.032	0.963
Potri.018G013800.1	PtCOL4	39.442	29.776	65.25	51.814	131.249	40.684	103.082	85.422	100.997	80.604	9.722	71.011
Potri.006G173600.1	PtCOL5	17.517	68.98	5.797	5.629	5.004	14.283	17.395	11.118	7.652	7.903	3.626	6.617
Potri.006G267700.1	PtCOL6	114.527	28.771	38.097	28.526	55.577	78.576	117.084	96.346	94.893	82.572	3.116	81.148
Potri.T094400.1	PtCOL7	35.089	146.173	13.024	26.698	4.784	21.53	16.191	18.138	27.368	23.93	6.484	11.189
Potri.014G170600.1	PtCOL8	2.966	1.08	4.206	4.214	3.355	1.583	3.397	3.163	3.14	3.4	1.814	2.908
Potri.001G323500.2	PtCOL9	0.399	1.655	1.01	0.473	0.113	0.082	0.147	0.248	0.341	0.455	0.249	0.225
Potri.001G061800.1	PtCOL10	0.207	0.302	0.528	0.481	1.191	0.095	0.09	0.131	0.296	0.263	0.801	0.171
Potri.014G134601.1	PtCOL11
Potri.002G208100.3	PtCOL12	1.283	0.433	2.698	3.318	2.006	0.703	1.275	1.401	1.599	1.259	0.781	1.403
Potri.002G214500.1	PtCOL13	0.746	1.165	1.564	1.748	2.386	0.6	0.654	0.693	0.742	0.967	2.424	2.244
Potri.002G220732.1	PtCOL14
Potri.003G166032.1	PtCOL15
Potri.007G121200.2	PtCOL16	0.241	9.8	0.047	0	0.094	0.284	0.06	0	0.023	0.028	1.204	0.021
Potri.017G039301.1	PtCOL17
Potri.001G281700.4	PtCMF1	0.541	0.043	0.444	0.226	0.516	0.748	3.811	3.678	1.708	1.421	0.019	0.4
Potri.001G339200.3	PtCMF2	0.406	0.238	1.033	1.731	0.703	0.607	0.984	1.171	1.248	1.117	0.018	0.819
Potri.006G075200.4	PtCMF3	0.185	0.978	2.386	4.774	20.024	10.496	4.748	4.355	2.557	3.995	0.777	0.739
Potri.008G120400.3	PtCMF4	9.167	1.312	3.137	1.834	0.508	5.823	13.464	11.073	10.504	11.57	0.16	4.74
Potri.010G125100.1	PtCMF5	2.954	1.279	6.065	4.568	7.117	2.695	8.47	7.116	7.074	6.923	0.035	1.368
Potri.015G054600.1	PtCMF6	2.919	0.689	0.974	1.131	2.201	50.518	38.556	18.052	9.855	13.947	0.229	2.97
Potri.018G142100.1	PtCMF7	2.469	2.443	2.055	4.297	18.411	12.78	4.918	5.119	3.1	5.783	0.546	1.846
Potri.T125800.2	PtCMF8	0.68	0.229	1.135	1.543	0.594	0.567	1.244	1.131	1.25	1.229	0.013	0.92
Potri.015G002300.2	PtpRR5-1	1.276	2.3	4.601	5.048	8.948	1.277	2.652	2.875	2.31	2.412	1.221	1.136
Potri.012G005900.2	PtpRR5-2	0.14	0.209	0.744	1.128	8.131	0.326	0.117	0.093	0.083	0.055	0.31	0.33
Potri.008G046200.3	PtpRR7-1	0.118	0.231	2.043	1.786	1.578	0.273	0.499	0.469	0.393	0.433	0.486	0.982
Potri.010G215200.1	PtpRR7-2	0.389	0.349	1.363	1.413	1.324	0.387	0.745	0.691	0.666	0.742	0.871	0.878
Potri.002G179800.1	PtpRR9-1	0.605	1.384	1.652	1.275	3.292	1.036	0.855	0.819	0.676	0.743	0.064	0.799
Potri.014G106000.1	PtpRR9-2	0.814	1.012	2.072	1.894	9.749	0.898	1.883	1.935	1.915	2.028	1.014	2.317
Potri.015G061900.5	PtTOC1	0.479	1.091	1.095	0.86	1.721	0.794	0.689	0.595	0.626	0.703	0.602	0.599
Potri.010G251600.1	PtZML1	1.346	1.085	1.979	2.795	1.604	1.197	1.015	1.156	1.745	1.312	1.295	1.841
Potri.002G110900.1	PtZIM1	1.075	0.756	1.942	1.509	1.556	1.077	1.325	1.391	1.459	1.423	1.141	1.693
Potri.005G152800.1	PtZIM2	1.853	1.455	2.515	2.817	3.417	1.441	1.81	1.631	1.695	1.536	1.438	2.41
Potri.002G110800.1	PtZML2	1.295	1.472	3.661	3.531	4.172	2.096	2.48	2.366	2.913	2.922	2.803	2.908
Potri.005G152500.1	PtZML3	0.634	0.391	1.676	1.824	2.97	0.995	1.433	1.538	1.568	1.656	0.657	1.37
Potri.007G116700.1	PtZML4	0.879	0.627	1.182	1.522	3.247	0.915	0.802	0.858	0.873	1.061	1.356	0.99
Potri.017G042200.2	PtZML5	0.716	0.505	0.887	1.114	1.884	0.598	0.583	0.652	0.727	0.738	0.927	0.954
Potri.001G101200.1	PtALSM1	0.014	0.023	0.061	0.058	0	0	0.012	0.017	0	0.005	3.73	0.045
Potri.001G136700.1	PtALSM2	0.024	0.069	0	0	0	0	0	0	0	0	0.056	0
Potri.001G233600.3	PtALSM3	0.179	2.452	0.076	0.241	0.01	0.409	0.783	0.267	0.475	0.403	0.393	1.122
Potri.003G130500.1	PtALSM4	0.06	0.071	0.561	2.872	0.212	0	0.065	0.151	0.123	0.129	1.291	0.225
Potri.005G097700.1	PtALSM5	0.078	0.073	0.37	0.315	0.493	0.18	0.25	0.558	0.526	0.419	0.004	5.903
Potri.007G066800.1	PtALSM6	0.047	0.142	0.167	0.36	0.235	0.113	0.043	0.017	0.063	0.09	0.008	2.9
Potri.008G171500.1	PtALSM7	0.51	49.819	0.073	0.084	0.057	0.358	0.136	0.122	0.044	0.131	0	1.134
Potri.010G066100.2	PtALSM8	0.259	6.098	0.024	0.006	0.081	0.087	0.007	0.045	0.022	0.028	0.003	0.066
Potri.012G014000.1	PtALSM9	0.532	0.551	0.8	1.072	3.617	0.542	0.905	0.892	1.165	0.997	1.54	1.82
Potri.015G014000.1	PtALSM10	0.335	0.103	3.748	12.2	12.184	0.422	0.332	0.498	0.747	0.67	0.825	0.698

## Sheet: Table S4
Table S4 The seasonal expressed patterns of leaves in 2015 (from May to October; leaf growth to senescence)
Gene Name	Profile_2015	May_2015	June_2015	July_2015	Aug_2015	Sept_2015	Oct_2015
PtCOL9	Profile1-L	0.500023	0.134982	3.0741	1.2768	6.17469	6.70673
PtCOL13	Profile1-L	7.68053	6.60756	7.1296	21.3973	24.645	27.1417
PtCOL14	Profile1-L	6.01184	5.5254	5.85639	13.6666	14.0531	14.8069
PtCO1	Profile2-L	293.87	240.332	144.595	232.865	196.272	45.5299
PtCOL4	Profile2-L	191.602	170.366	153.097	161.423	119.927	85.9738
PtCOL5	Profile2-L	297.893	250.517	272.314	296.358	182.464	78.6974
PtCOL6	Profile2-L	363.956	213.375	280.455	283.135	272.696	193.136
CMF5	Profile2-L	68.3213	32.0624	67.9365	13.9072	41.9263	11.6541
CMF6	Profile2-L	149.711	134.521	96.5396	118.162	44.2439	12.0163
CMF8	Profile2-L	5.24129	3.2879	5.64637	1.88271	1.94579	1.33842
PtZML1	Profile2-L	1.7607	1.92605	1.87177	0.608296	0.901941	0.982885
PtZIM1	Profile3-L	14.2243	13.8966	18.0304	15.6374	15.1263	13.5438
PtCO2	-	0.288352	0.203827	0.13929	0.279992	0.409732	0
PtCO3	-	1.07799	0.782173	0.495657	0.845648	2.87983	0.220515
PtCOL7	-	193.453	152.594	296.276	317.525	513.213	164.301
PtCOL8	-	63.8483	71.6666	82.9453	67.6821	103.948	80.9136
PtCOL10	-	0	0	0	0	0	0
PtCOL11	-	0	0	0	0	0	0
PtCOL12	-	0	0	0	0	0	0
PtCOL15	-	0.151594	0.305122	0.182218	0.251115	0.0463894	0.147695
PtCOL16	-	0	0	0	0	0	0.119751
PtCOL17	-	0	0	0	0	0	0
PtCMF1	-	0	0	0	0	0	0
PtCMF2	-	1.20097	0.655511	1.04457	0.308653	0.50754	0.377155
PtCMF3	-	0	0	0	0	0	0
PtCMF4	-	4.11909	2.35695	9.78294	1.4189	2.39453	1.39015
PtCMF7	-	0	0	0	0	0	0
PtPRR5-1	-	30.951	19.4615	22.8694	35.5207	31.349	26.9551
PtPRR5-2	-	0	0	0.0151524	0.0980612	0.0523938	0.0470237
PtPRR7-1	-	0.00678499	0	0	0	0	0
PtPRR7-2	-	0	0	0	0	0	0
PtPRR9-1	-	0	0	0	0	0	0
PtPRR9-2	-	0	0.0139407	0.0230943	0.0270721	0.0218471	0.0120593
PtTOC1	-	54.3898	36.24	40.5741	59.0671	43.9965	66.4555
PtZML1	-	41.3098	42.6969	46.0328	46.8951	53.0207	41.2289
PtZML2	-	0	0	0	0	0	0
PtZML3	-	0	0	0	0	0	0
PtZML4	-	37.3856	31.5379	35.991	37.6334	39.8721	33.6162
PtZML5	-	0	0	0	0	0	0
PtALSM1	-	0	0	0	0	0	0
PtALSM2	-	0	0	0	0	0	0
PtALSM3	-	0	0	0	0	0	0
PtALSM4	-	0.0434427	0	0	0.0419921	0.0189357	0
PtALSM5	-	0	0	0	0	0	0
PtALSM6	-	0.108039	0.0380057	0.0237221	0.10806	0.31364	0.144525
PtALSM7	-	0	0	0	0	0	0
PtALSM8	-	0.924119	1.14481	3.55809	1.60116	0.906082	1.32783
PtALSM9	-	0	0	0	0	0	0
PtALSM10	-	0	0	0	0	0	0

## Sheet: Table S5
Table S5 The seasonal expressed patterns of leaves in 2016 (from May to October; leaf growth to senescence)
Gene Name	profile_2016	May_2016	June_2016	July_2016	Aug_2016	Sept_2016	Oct_2016
PtCOL7	Profile1-L	104.081	236.71	211.954	161.133	289.415	310.406
PtCOL13	Profile1-L	9.00338	10.7174	10.6245	18.1784	27.0375	36.2604
PtCOL14	Profile1-L	8.27656	9.01018	9.35427	9.59891	15.2389	20.7306
PtCOL5	Profile2-L	196.407	313.418	246.059	209.653	134.372	107.967
PtCOL6	Profile2-L	305.128	296.768	272.502	211.602	237.576	270.584
PtCOL8	Profile2-L	163.067	83.7157	73.4819	98.3053	78.3151	88.3209
CMF2	Profile2-L	2.07764	0.718644	0.736809	0.711557	0.338395	0.453403
CMF4	Profile2-L	12.7896	4.3109	4.27771	2.14156	1.53579	2.25257
CMF5	Profile2-L	89.3374	35.556	47.4378	13.832	16.1623	19.8455
CMF8	Profile2-L	6.57902	4.40623	4.81485	2.42783	1.39641	1.53905
PtZIM1	Profile2-L	2.63665	1.19986	1.62171	1.20897	1.05428	1.21423
PtZIM2	Profile2-L	16.3112	14.949	16.8566	15.0521	15.2663	13.3594
PtZML1	Profile2-L	45.9535	40.2321	36.427	34.7499	41.1216	35.5957
PtCO1	Profile3-L	83.4198	290.838	229.998	235.282	208.262	142.485
PtCOL4	Profile3-L	123.389	186.544	178.706	140.906	106.635	106.139
PtCMF6	Profile3-L	78.6693	146.569	159.296	143.149	78.4279	34.9013
PtPRR5-1	Profile3-L	29.683	49.5742	38.2783	47.2728	30.6804	26.0157
PtCO2	-	0.0284927	0.101897	0.171535	0.160667	0.125553	0.215534
PtCO3	-	0.568596	0.979685	0.368503	0.529144	0.844093	0.473271
PtCOL9	-	0.535181	2.60035	1.3349	1.53252	2.26648	2.45173
PtCOL10	-	0	0	0	0	0	0
PtCOL11	-	0	0	0	0	0	0
PtCOL12	-	0	0	0	0	0	0
PtCOL15	-	0.132887	0.649183	0.442319	0.654298	0.254369	0.0622608
PtCOL16	-	0	0	0	0	0	0
PtCOL17	-	0	0	0	0	0	0
PtCMF1	-	0	0	0	0	0	0
PtCMF3	-	0	0	0	0	0	0
PtCMF7	-	0	0	0	0	0	0
PtPRR5-2	-	0.0134593	0.0116873	0.0469998	0.213313	0.0884297	0.0385408
PtPRR7-1	-	0	0	0	0	0.00814974	0
PtPRR7-2	-	0	0	0	0	0	0
PtPRR9-1	-	0	0	0	0	0	0
PtPRR9-2	-	0	0.0283147	0.0354276	0.0543477	0.0457873	0.0771551
PtTOC1	-	47.8717	56.9313	45.8783	67.0138	49.6405	57.4453
PtZML2	-	0	0	0	0	0	0
PtZML3	-	0	0	0	0	0	0
PtZML4	-	42.0666	39.3408	37.8692	32.0524	26.7308	35.4146
PtZML5	-	0	0	0	0	0	0
PtALSM1	-	0	0	0	0	0	0
PtALSM2	-	0	0	0	0	0	0
PtALSM3	-	0	0	0	0	0	0
PtALSM4	-	0	0	0	0	0.0176822	0
PtALSM5	-	0	0.0505487	0.0335112	0.0280399	0	0
PtALSM6	-	0	0	0	0.203042	0.0594196	0.418842
PtALSM7	-	0	0	0	0	0	0
PtALSM8	-	0.740334	1.34662	2.2982	1.01944	0.81026	1.41686
PtALSM9	-	0	0	0	0	0	0
PtALSM10	-	0	0	0	0	0	0

## Sheet: Table S6
Table S6 The seasonal expressed patterns of apical buds (from September to May; bud dormancy to dormancy release)
Gene Name	Profile	Sept	Oct	Dec	Jan	Feb	Mar	Apr	May
PtCOL6	Profile1-B	22.6575	17.9965	24.0753	27.9356	26.2424	22.2653	83.7281	47.4801
PtCOL17	Profile1-B	0.422845	0.168712	0.188061	0.508769	0.937463	0.922399	1.6576	1.29613
PtCMF4	Profile1-B	0.150335	0.0756878	0.0772273	0.127051	0.119046	0.284353	1.02994	6.9443
PtCO1	Profile2-B	48.4402	53.2184	78.0035	42.5831	49.4793	52.8968	39.6643	13.0026
PtCOL11	Profile2-B	1.6426	2.8775	2.88346	0.986086	0.494144	0.643888	0.288995	0.0267567
PtCOL12	Profile2-B	15.9945	16.1001	9.86839	9.32089	4.9206	7.39319	6.39948	2.47584
PtCMF2	Profile2-B	3.49588	4.4917	4.81869	3.93233	2.32884	1.22165	1.30647	1.9713
PtCMF3	Profile2-B	22.7571	18.3262	24.1535	14.0887	16.7457	10.699	9.97536	2.37209
PtCMF8	Profile2-B	3.91983	4.66858	6.01963	3.06395	2.49746	2.40109	1.40964	2.02964
PtALSM10	Profile2-B	139.872	106.818	77.751	47.0443	24.7158	16.6456	15.6455	2.45529
PtPRR5-1	Profile2-B	39.4172	47.4133	30.8838	25.3742	19.0924	25.5373	9.48443	2.32343
PtPRR5-2	Profile2-B	186.545	239.114	258.265	153.56	77.946	94.0482	40.4521	0.90211
PtPRR7-1	Profile2-B	22.361	13.9842	12.6673	7.65314	10.1971	10.9858	9.872	8.12071
PtPRR7-2	Profile2-B	28.21	22.6004	19.4647	11.6359	11.5192	12.1606	12.8198	6.19723
PtPRR9-1	Profile2-B	19.8736	17.9075	19.0333	12.972	15.5116	16.9684	12.5657	3.37668
PtTOC1	Profile2-B	22.661	21.2835	26.3047	13.6748	14.3988	16.7377	8.00685	5.52352
PtZIM2	Profile2-B	5.89908	4.92163	4.55666	3.09355	3.3254	3.91075	4.22028	2.99389
PtZML2	Profile2-B	8.58715	6.65739	8.05176	6.1375	8.52821	6.8722	7.01569	5.84303
PtZML4	Profile2-B	10.38	8.02816	8.74998	6.32088	7.25854	8.55793	7.9747	2.80395
PtZML5	Profile2-B	9.3573	6.85384	6.95413	4.61389	4.06034	5.35049	7.79043	3.6109
PtCO3	Profile3-B	1.28865	0.931672	0.663386	0.506926	1.06743	1.50871	1.12306	1.70285
PtCOL10	Profile3-B	10.3719	9.14302	6.08265	3.19621	1.31277	2.06301	5.22429	5.20577
PtCOL15	Profile3-B	3.59584	2.28702	2.0653	0.62701	0.754892	1.67417	5.96511	2.9096
PtCOL4	Profile3-B	58.4822	52.0682	59.4475	39.6543	34.4897	44.1337	91.2167	96.4534
PtCOL8	Profile3-B	21.0114	16.1807	13.6493	6.58355	7.61092	13.4069	9.95669	11.0831
PtCMF5	Profile3-B	5.94927	1.17692	1.17467	0.44493	1.13266	2.95927	2.25248	4.49121
PtZIM1	Profile3-B	9.09856	8.01576	7.22365	5.58751	7.41518	7.50687	8.85725	9.04826
PtZML1	Profile3-B	1.42001	0.857809	0.596984	0.680418	0.769518	1.11799	2.0947	2.79636
PtZML3	Profile3-B	8.49638	4.2055	4.55624	2.73154	3.26309	3.47815	5.85367	8.14064
PtCOL5	-	9.66404	9.90373	14.1034	23.1766	33.3363	50.3615	24.0104	6.8359
PtALSM9	-	1.7421	1.66189	7.1978	11.8184	13.8417	14.0777	48.7955	9.28807
PtCOL7	-	5.17942	5.44446	9.58524	21.0456	33.671	41.0167	5.70514	9.06819
PtCMF7	-	16.1739	17.0494	23.7934	8.79428	10.7103	16.6187	24.8992	12.4666
PtPRR9-2	-	26.4222	20.6017	26.7373	13.8447	24.591	26.668	24.0745	7.80382
PtCMF1	-	0.113457	0.137012	0.181545	0.0573437	0.148152	0.0273135	0.13157	0.819263
PtCMF6	-	0.0671507	0.0801488	0.113244	0.16176	0.105029	0.0926569	0.178959	0.566899
PtALSM1	-	0	0	0	0	0	0	0	0.0135392
PtALSM2	-	0	0	0	0	0.0269581	0.0344102	0	0
PtALSM3	-	0.0084945	0	0	0.0142775	0	0	0	0.179325
PtALSM4	-	0.0503457	0	0.0703598	0	0.0684241	0.0690463	0.0320634	0.243174
PtALSM5	-	0	0	0.0471644	0.0383205	0	0	0.173225	0.956492
PtALSM6	-	0	0	0	0	0	0	0	0.141444
PtALSM7	-	0.00986959	0	0	0	0.00647554	0.00680404	0.00908231	0.0624281
PtALSM8	-	0	0	0	0	0	0	0.00874716	0.0264273
PtCO2	-	0.175318	0.0169516	0.0930646	0.0938602	0.136967	0.323685	0.119864	0.10125
PtCOL13	-	1.24424	0.759482	0.893739	1.18852	0.730822	0.715765	1.68045	0.919603
PtCOL14	-	0.412106	0.238837	0.301113	0.474014	0.30271	0.261116	0.523427	0.379792
PtCOL16	-	0	0	0	0	0	0.025283	0.0266597	0
PtCOL9	-	0.0114658	0	0.0405491	0	0.0150457	0.00790447	0	0.0156271

## Sheet: Table S7
Table S7 The JTK_CYCLE method to determine significant rhythmic CCT genes
Gene Name	JTK_pvalue	Peak	0	4	8	12	16	20	24	28	32	36	40	44	48
PtCO1	0.00261477	Dark	0.800536	0.0331545	-0.608743	-0.424636	-0.449138	0.471452	0.918408	0.115308	-0.993667	-1.64865	-0.659841	0.0703249	0.34862
PtCO2	0.0290926	Dark	0.526929	-0.585313	-0.99116	-1.38875	-1.43363	0.243701	0.235502	-0.935862	-0.86854	-0.780415	-0.67455	0.25133	-0.23802
PtCO3	0.00261477	Dark	0.9121	0.0398521	-0.464412	0.0849991	-0.449888	0.696379	0.963124	-0.00661945	-0.688343	-1.09027	-0.43955	0.222709	0.355777
PtCOL5	0.00951697	Dark	0.0860009	0.0950446	-0.697823	-1.41149	-1.44373	0.172531	0.467594	-0.0174203	-0.793376	-1.82828	-0.983667	-0.0533724	-0.596453
PtCOL7	0.000242385	Dark	0.491948	-0.775721	-0.717092	-0.284739	-0.202005	1.08571	0.747397	-0.683136	-1.39203	-1.25569	-0.233484	0.501177	0.923561
PtCMF4	0.00951697	Dark	0.377225	0.144099	-0.812562	0.129799	-0.25291	0.952373	0.760907	-0.240067	-1.38899	-0.287861	-0.0794773	0.167544	0.261741
PtCMF6	0.000574726	Dark	0.459583	0.0514326	-0.161476	-0.374689	-0.120678	0.149347	0.480534	0.308305	-0.0955734	-0.230947	0.00951958	0.00223255	0.0306034
PtCOL10	0.0481594	Light	-0.849975	-0.198883	1.32982	0.386771	0.100349	-0.676915	-1.4905	-0.038167	1.43551	0.658617	0.0141559	-0.0141559	0.212084
PtCOL12	0.0290926	Light	-1.00827	-0.169868	1.32642	0.782659	0.0639782	-0.192348	-1.10982	0.166447	1.50357	0.998601	0.204574	-0.652862	0.499013
PtCMF1	0.00951697	Light	-3.14281	-0.967596	0.755926	0.512264	0.358689	-0.770935	-3.33021	-0.188238	1.27654	1.19819	0.695782	-1.0577	0.188238
PtPRR5-1	0.00126549	Light	-1.98149	0.393669	2.11678	1.2847	0.565182	-0.624469	-1.75883	1.24446	2.45554	1.09339	-0.382054	-1.31979	0.727232
PtPRR5-2	0.00511161	Light	-2.9764	-0.126753	1.80525	0.92672	0.416071	-1.35105	-3.15937	1.10703	2.16821	1.26442	0.11668	-1.6976	0.380898
PtPRR7-1	0.000574726	Light	-1.48783	-0.175235	0.798965	0.340032	-0.200716	-0.453949	-0.951201	0.178835	0.801669	0.268167	-0.0947871	-1.01929	0.0641708
PtPRR7-2	0.0169666	Light	-1.46113	-0.328058	0.78157	0.550133	0.527199	-0.36282	-1.11453	-0.00133705	0.605251	0.462048	0.446875	-0.639481	0.533743
PtPRR9-1	0.00126549	Light	0.660788	1.02167	0.778183	-0.444563	0.454628	-1.6809	-0.0806813	1.42577	0.850177	0.295939	-0.642643	-3.12884	-1.041
PtPRR9-2	0.0169666	Light	-0.49138	1.4016	1.45369	-0.156243	0.178123	-0.809549	-0.452178	1.85895	1.46214	-0.0786519	-0.132151	-0.963912	0.098804
PtALSM7	0.0481594	Light	0.0671361	-0.378904	-0.000653	0.220798	0.482299	0.270163	0.0114303	-0.547471	-0.314899	-0.271605	-0.177973	0.0810437	0.0846035
PtALSM9	0.0481594	Light	-0.464957	-0.623497	0.184088	0.672032	1.22436	-0.345515	-0.719089	0.918924	0.497677	0.200226	0.0429029	-0.946193	0.548958
PtZIM2	0.0481594	Light	-0.121264	-0.308425	0.112128	0.0560112	0.194207	0.0891046	-0.191184	-0.0564489	0.286283	0.166215	0.120405	-0.0857229	0.183625
PtCMF3	0.0772071	Light	-0.416165	0.0603738	0.139813	-0.458482	-0.156087	-0.702521	-0.216507	0.164241	0.344882	0.00250149	-0.0223994	-0.0252113	-0.866842
PtCOL8	0.0772071	Light	-0.920357	-0.697413	0.286258	0.25085	0.223429	-0.0584908	-0.917787	-0.457357	0.533231	0.411178	0.168688	-0.0936384	0.383984
PtTOC1	0.269102	Light	-0.800125	-0.191817	0.459773	-0.306983	-0.0891027	-0.382537	-1.1136	0.104175	0.651065	0.529901	-0.0976639	-0.23148	0.0714431
PtCMF5	0.120192	-	0.00309372	-0.964285	-0.0273762	0.585661	-0.168418	1.43143	-0.0139084	-1.54109	-0.272843	0.345787	0.333612	0.860638	1.08533
PtZML2	0.120192	-	-0.436497	-0.496507	-0.123209	-0.324029	0.0501451	0.011755	-0.555187	-0.381865	-0.0818973	-0.22215	0.0620337	0.157351	-0.0537071
PtCMF7	0.269102	-	0.506481	0.105071	-0.056531	-0.250142	-0.189994	0.0319223	0.255324	-0.30537	-0.267467	0.0165396	-0.0912657	0.12063	-0.4291
PtZML4	0.269102	-	-0.699292	-0.147037	0.0191135	-0.0287199	-0.231083	-0.263227	-0.327143	-0.770679	-0.0402431	0.259358	0.0389166	-0.365469	0.106511
PtCOL13	0.388469	-	-0.123755	0.0914092	-0.0403819	0.318716	0.0849066	-0.0527129	-0.114068	0.0650034	0.183678	0.177431	0.269955	-0.143487	0.195884
PtCOL4	0.388469	-	0.380028	-0.0984726	0.31114	0.231553	0.160182	-0.227652	0.0225916	0.42747	0.570546	-0.0389442	0.00771141	-0.0280457	0.186999
PtCOL6	0.388469	-	-0.146211	-0.51631	0.270517	0.0454941	0.404	0.203862	-0.0214233	0.345581	0.46944	0.231223	0.32114	-0.137742	0.549409
PtALSM3	0.548684	-	-0.0117967	-0.277998	-0.00113869	0.161424	0.382477	-0.259035	0.264745	-0.145828	-0.173978	0.0925705	0.107845	0.0270188	0.0145354
PtZIM1	0.759272	-	0.179762	-0.0131593	0.171495	0.214002	0.105309	0.0319681	0.147859	0.0963054	0.248502	0.136916	0.0278273	0.215021	0.202536
PtZML1	0.759272	-	0.382914	0.131754	0.336801	0.441924	0.00463057	0.0703111	0.356429	0.12024	-0.105832	-0.0216875	0.0696235	0.351059	0.329977
PtCMF8	1	-	0.618587	-0.548212	0.875417	-0.501821	-0.389147	0.497931	-0.509129	-0.830843	0.40903	1.20497	-0.533912	-0.494875	0.570161
PtALSM1	1	-	-0.140511	0.216468	-0.434942	0	0.389177	-0.0520875	0.0371645	1.02773	-0.173231	0.0931814	-0.316169	-0.00206447	0.112934
PtALSM10	1	-	-0.508556	0.399092	0.000661	0.815738	0.231184	-0.000661	-0.492889	0.253004	-0.148108	-0.567754	0.00789833	-0.384427	0.296819
PtALSM2	1	-	0.0462632	0.0148072	0.0897498	0.0163395	0.0128555	-0.367929	0.292275	0.250316	-0.164162	-0.0128555	0.0514038	-0.450497	-0.106582
PtALSM4	1	-	-0.124079	0.33963	-0.138696	0.347589	0.612342	-0.124631	0.794937	-0.38758	0.347474	0.0134199	0.232499	-0.0234261	0.00675726
PtALSM5	1	-	0.214873	-0.238792	0.389126	-0.216266	-0.0586228	0.285609	0.0829151	0.0373273	0.17279	-0.182797	0.0961361	-0.177969	-0.284261
PtALSM6	1	-	0.0649943	-0.0291178	-0.125317	0.388175	0.163925	-0.126802	0.423612	0.0291178	-0.215128	-0.162093	-0.176157	-0.143026	-0.0419672
PtALSM8	1	-	0.0593667	0.278583	0.128282	0.0764074	0.553928	0.0865912	-0.478023	0.425055	0.00233602	0.346981	0.0575247	-0.138201	-0.158126
PtCOL16	1	-	0.382791	-0.0616176	-0.309223	0.101545	-0.114379	0.422339	-0.0895395	0.024792	-0.381732	0.0967853	-0.0909643	0.0190389	0.342689
PtCOL9	1	-	0.264268	0.0519025	-0.0443947	0.390704	0.132374	-0.153083	0.063684	0.399582	-0.178305	-0.157457	-0.254951	-0.242882	0.0636106
PtZML3	1	-	0.195204	-0.136316	0.0950756	0.319532	-0.073329	0.170515	0.259315	0.148844	0.00616789	-0.0465589	0.0147209	-0.291973	0.0641704
PtZML5	1	-	0.120537	-0.0409131	0.160472	0.325788	-0.122578	-0.159688	-0.0811553	-0.0900836	-0.484135	-0.217887	-0.247434	0.0239587	0.108396
